# Supplementary material for: Estimating decades-long trends in petroleum field energy return on investment (EROI) with an engineering-based model
Source: PLoS One. 2017 Feb 8;12(2):e0171083. doi: 10.1371/journal.pone.0171083 (PMC5298284; doi:10.1371/journal.pone.0171083)
Supplement: S1 File — (XLSX) [file pone.0171083.s001.xlsx]

## Sheet: Cantarell Weights
Year	Free Flow Share	Gas Lift Share
1979	1	0
1980	1	0
1981	1	0
1982	1	0
1983	1	0
1984	1	0
1985	1	0
1986	1	0
1987	0.933589	0.0664114
1988	0.776438	0.223562
1989	0.390538	0.609462
1990	0.25706	0.74294
1991	0.134832	0.865168
1992	0.0444744	0.955526
1993	0.0484116	0.951588
1994	0.0258173	0.974183
1995	0	1
1996	0	1
1997	0	1
1998	0	1
1999	0	1
2000	0	1
2001	0	1
2002	0	1
2003	0	1
2004	0	1
2005	0	1
2006	0	1
2007	0	1
2008	0	1
2009	0	1
2010	0	1
2011	0	1
2012	0	1

## Sheet: Cantarell Free Flow Inputs
Data inputs
Number of fields		34
1 Inputs
Variables				Unit		Default	Field 1	Field 2	Field 3	Field 4	Field 5	Field 6	Field 7	Field 8	Field 9	Field 10	Field 11	Field 12	Field 13	Field 14	Field 15	Field 16	Field 17	Field 18	Field 19	Field 20	Field 21	Field 22	Field 23	Field 24	Field 25	Field 26	Field 27	Field 28	Field 29	Field 30	Field 31	Field 32	Field 33	Field 34	Field 35	Field 36	Field 37	Field 38	Field 39	Field 40	Field 41	Field 42	Field 43
1.1 Production methods
Notes: Enter "1" where applicable and "0" where not applicable
	1.1.1 Downhole pump			NA		1	0	0	0	0	0	0	0	0	0	0	0	0	0	0	0	0	0	0	0	0	0	0	0	0	0	0	0	0	0	0	0	0	0	0
	1.1.2 Water reinjection			NA		1	0	0	0	0	0	0	0	0	0	0	0	0	0	0	0	0	0	0	0	0	0	0	0	0	0	0	0	0	0	0	0	0	0	0
	1.1.3 Natural gas reinjection			NA		1	0	0	0	0	0	0	0	0	0	0	0	0	0	0	0	0	0	0	0	0	0	0	0	0	0	1	1	1	1	1	1	1	1	1
	1.1.4 Water flooding			NA		0	0	0	0	0	0	0	0	0	0	0	0	0	0	0	0	0	0	0	0	0	0	0	0	0	0	0	0	0	0	0	0	0	0	0
	1.1.5 Gas lifting			NA		0	0	0	0	0	0	0	0	0	0	0	0	0	0	0	0	0	0	0	0	0	0	0	0	0	0	0	0	0	0	0	0	0	0	0
	1.1.6 Gas flooding			NA		0	0	0	0	0	0	0	0	0	0	0	0	0	0	0	0	0	0	0	0	0	0	1	1	1	1	1	1	1	1	1	1	1	1	1
	1.1.7 Steam flooding			NA		0	0	0	0	0	0	0	0	0	0	0	0	0	0	0	0	0	0	0	0	0	0	0	0	0	0	0	0	0	0	0	0	0	0	0
	1.1.8 Oil sands mine (integrated with upgrader)			NA		0	0	0	0	0	0	0	0	0	0	0	0	0	0	0	0	0	0	0	0	0	0	0	0	0	0	0	0	0	0	0	0	0	0	0
	1.1.9 Oil sands mine (non-integrated with upgrader)			NA		0	0	0	0	0	0	0	0	0	0	0	0	0	0	0	0	0	0	0	0	0	0	0	0	0	0	0	0	0	0	0	0	0	0	0
1.2 Field properties
	1.2.1 Field location (Country)			NA		Generic	Mexico	Mexico	Mexico	Mexico	Mexico	Mexico	Mexico	Mexico	Mexico	Mexico	Mexico	Mexico	Mexico	Mexico	Mexico	Mexico	Mexico	Mexico	Mexico	Mexico	Mexico	Mexico	Mexico	Mexico	Mexico	Mexico	Mexico	Mexico	Mexico	Mexico	Mexico	Mexico	Mexico	Mexico
	1.2.2 Field name			NA		Generic	Cantarell 1979	Cantarell 1980	Cantarell 1981	Cantarell 1982	Cantarell 1983	Cantarell 1984	Cantarell 1985	Cantarell 1986	Cantarell 1987	Cantarell 1988	Cantarell 1989	Cantarell 1990	Cantarell 1991	Cantarell 1992	Cantarell 1993	Cantarell 1994	Cantarell 1995	Cantarell 1996	Cantarell 1997	Cantarell 1998	Cantarell 1999	Cantarell 2000	Cantarell 2001	Cantarell 2002	Cantarell 2003	Cantarell 2004	Cantarell 2005	Cantarell 2006	Cantarell 2007	Cantarell 2008	Cantarell 2009	Cantarell 2010	Cantarell 2011	Cantarell 2012
	1.2.3 Field age			yr.		35	1	2	3	4	5	6	7	8	9	10	11	12	13	14	15	16	17	18	19	20	21	22	23	24	25	26	27	28	29	30	31	32	33	34
	1.2.4 Field depth			ft		7240	7544	7544	7544	7544	7544	7544	7544	7544	7544	7544	7544	7544	7544	7544	7544	7544	7544	7544	7544	7544	7544	7544	7544	7544	7544	7544	7544	7544	7544	7544	7544	7544	7544	7544
	1.2.5 Oil production volume			bbl/d		1500	106743	592960	823656	844965	840365	895964	851518	737721	902575	865858	894906	941910	985433	954802	905219	894509	781428	966040	1.0862e+06	1.21792e+06	1.19434e+06	1.3827e+06	1.61879e+06	1.8289e+06	2.04363e+06	2.05087e+06	1.93381e+06	1.65428e+06	1.3843e+06	963018	544656	359592	306263	234864
	1.2.6 Number of producing wells			[-]		8	3.09812	20.5511	38.5234	43.8152	49.7156	54.0292	63.0803	68.904	79.6318	88.1703	101.761	116.481	125.031	131.321	135.401	138.676	137.592	140.303	152.837	167.291	147.381	165.234	177.152	191.617	207.184	209.831	199.736	194.377	181.31	171.267	160.171	153.286	164.677	164.221
	1.2.7 Number of water injecting wells			[-]		5
	1.2.8 Well diameter			in		2.775
	1.2.9 Productivity index			bbl/psi-d		3
	1.2.10 Reservoir pressure			psi		1556.6	3815.05	3534.84	3185.99	2989.09	2814.57	2678.79	2580.91	2500.51	2408.83	2315.46	2242.4	2175.54	2092.04	1990.87	1926.93	1866.75	1802.34	1758.61	1703.13	1618.51	1547.04	1488.74	1492.51	1487.8	1445.49	1411.64	1374.03	1338.3	1315.73	1232.51	1084.42	1031.76	1022.36	1028
	1.2.11 Reservoir temperature			◦F		150
	1.2.12 Offshore?			[0-1]		0	1	1	1	1	1	1	1	1	1	1	1	1	1	1	1	1	1	1	1	1	1	1	1	1	1	1	1	1	1	1	1	1	1	1
	1.2.13 New Wells Drilled (Producers or Injectors)			wells		1	3.09812	17.453	17.9723	5.2918	5.90031	4.31367	9.05105	5.82369	10.7278	8.53849	13.5903	14.7205	8.55022	6.28989	4.07993	3.27528	0	2.71051	12.5344	14.4537	0	17.8529	11.9185	14.4649	15.5667	2.64755	0	0	0	0	0	0	11.3918	0
1.3 Fluid properties
	1.3.1 API gravity			deg. API		30	22	22	22	22	22	22	22	22	22	22	22	22	22	22	22	22	22	22	22	22	22	22	22	22	22	22	22	22	22	22	22	22	22	22
	1.3.2 Gas composition
		N2		mol%		2
		CO2		mol%		6
		C1		mol%		84
		C2		mol%		4
		C3		mol%		2
		C4+		mol%		1
		H2S		mol%		1
1.4 Production practices
Notes: Enter "NA" where not applicable
	1.4.1 Gas-to-oil ratio (GOR)			scf/bbl oil		908	343.068	415.655	430.974	475.678	418.219	411.318	413.587	406.089	452.344	437.046	440.241	390.186	362.694	394.127	394.519	392.015	410.127	383.107	376.72	354.107	346.149	356.923	346.347	343.405	344.594	339.913	331.914	379.003	766.308	1648.52	2399.2	3219.36	2992.32	3692.76
	1.4.2 Water-to-oil ratio (WOR)			bbl water/bbl oil		4.30837	0	0	0	0	0	0	0	0	0	0	0	0	0	0	0	0	0	0	0	0	0	0	0	0	0	0	0	0	0.0369152	0.0851881	0.153592	0.26098	0.450775	0.692463
	1.4.3 Water injection ratio			bbl water/bbl oil		5.30837
	1.4.4 Gas lifting injection ratio			scf/bbl liquid		1500	0	0	0	0	0	0	0	0	247.037	285.124	318.391	346.261	355.263	385.105	418.819	434.086	493.018	406.658	393.984	384.602	345.519	334.603	306.418	293.362	283.865	286.478	289.201	328.998	353.678	458.873	713.784	946.546	1037.76	1156.78
	1.4.5 Gas flooding injection ratio			scf/bbl oil		1362	0	0	0	0	0	0	0	0	0	0	0	0	0	0	0	0	0	0	0	0	0	406.097	625.157	449.185	485.229	544.456	549.65	689.378	923.017	1265.1	1537.46	2219.49	1634.09	3095.6
	1.4.6 Flood gas			NA		1	2	2	2	2	2	2	2	2	2	2	2	2	2	2	2	2	2	2	2	2	2	2	2	2	2	2	2	2	2	2	2	2	2	2
		1= Natural gas
		2= Nitrogen (N2)
		3= Carbon Dioxide (CO2)
		4= Air
		5= Oxygen (O2)
	1.4.7 Carbon dioxide flooding and sequestration parameters
		1.4.7.1 Percentage of newly acquired CO2 (total injected CO2 includes both new and recycled)		%		41
		1.4.7.2 Source of CO2		NA		1
			1= Natural subsurface reservoir
			2= Anthropogenic
		1.4.7.3 Percentage of sequestration credit assigned to the oilfield		%		0
	1.4.8 Steam-to-oil ratio (SOR)			bbl steam/bbl oil		3
	1.4.9 Fraction of required electricity generated onsite			[-]		0	1	1	1	1	1	1	1	1	1	1	1	1	1	1	1	1	1	1	1	1	1	1	1	1	1	1	1	1	1	1	1	1	1	1
	1.4.10 Fraction of remaining natural gas reinjected			[-]		0	0	0	0	0	0	0	0	0	0	0	0	0	0	0	0	0	0	0	0	0	0	0	0	0	0	0.22	0.23	0.34	0.25	0.21	0.43	-1	-1	-1
	1.4.11 Fraction of water produced that is reinjected			[-]		1
	1.4.12 Fraction of steam generation via cogeneration			[-]		0
1.5 Processing practices
	1.5.1 Heater/treater			NA		0	0	0	0	0	0	0	0	0	0	0	0	0	0	0	0	0	0	0	0	0	0	0	0	0	0	0	0	0	0	0	0	0	0	0
	1.5.2 Stabilizer column			NA		1	1	1	1	1	1	1	1	1	1	1	1	1	1	1	1	1	1	1	1	1	1	1	1	1	1	1	1	1	1	1	1	1	1	1
	1.5.3 Upgrader type					0	0	0	0	0	0	0	0	0	0	0	0	0	0	0	0	0	0	0	0	0	0	0	0	0	0	0	0	0	0	0	0	0	0	0
		0 = None
		1 = Delayed coking
		2 = Hydroconversion
		3 = Combined hydroconversion and fluid coking
	1.5.3 Associated Gas Processing Path			NA		5	5	5	5	5	5	5	5	5	5	5	5	5	5	5	5	5	5	5	5	5	5	5	5	5	5	5	5	5	5	5	5	5	5	5
		1= None
		2= Minimal: Dehydrator
		3= Acid Gas: Dehydrator + Amine Process
		4= Wet Gas: Dehydrator + Demethanizer
		5= Acid Wet Gas: Dehydrator + Amine Process + Demethanizer
		6= CO2-EOR Membrane: Dehydrator + Compressor + Membrane + Amine Process + Demethanizer
		7= CO2-EOR Ryan Holmes: Dehydrator + Ryan Holmes Process (Demethanizer Included)
		Notes: Choose paths 6 or 7 only if gas flooding is ON and CO2 is the flood gas
	1.5.4 Flaring-to-oil ratio			scf/bbl oil		181.528
	1.5.5 Venting-to-oil ratio			scf/bbl oil		0
	1.5.6 Volume fraction of diluent			[-]		0
1.6 Land use impacts
	1.6.1 Crude ecosystem carbon richness
		1.6.1.1 Low carbon richness (semi-arid grasslands)		NA		0
		1.6.1.2 Moderate carbon richness (mixed)		NA		1
		1.6.1.3 High carbon richness (forested)		NA		0
	1.6.2 Field development intensity
		1.6.2.1 Low intensity development and low oxidation		NA		0
		1.6.2.2 Moderate intensity development and moderate oxidation		NA		1
		1.6.2.3 High intensity development and high oxidation		NA		0
1.8 Crude oil transport
	1.8.1 Fraction of oil transported by each mode
		1.8.1.1 Ocean tanker		[-]		1	1	1	1	1	1	1	1	1	1	1	1	1	1	1	1	1	1	1	1	1	1	1	1	1	1	1	1	1	1	1	1	1	1	1
		1.8.1.2 Barge		[-]		0	0	0	0	0	0	0	0	0	0	0	0	0	0	0	0	0	0	0	0	0	0	0	0	0	0	0	0	0	0	0	0	0	0	0
		1.8.1.3 Pipeline		[-]		1	0	0	0	0	0	0	0	0	0	0	0	0	0	0	0	0	0	0	0	0	0	0	0	0	0	0	0	0	0	0	0	0	0	0
		1.8.1.4 Rail		[-]		0	0	0	0	0	0	0	0	0	0	0	0	0	0	0	0	0	0	0	0	0	0	0	0	0	0	0	0	0	0	0	0	0	0	0
		1.8.1.5 Truck				0	0	0	0	0	0	0	0	0	0	0	0	0	0	0	0	0	0	0	0	0	0	0	0	0	0	0	0	0	0	0	0	0	0	0
	1.8.2 Transport distance (one way)
		1.8.2.1 Ocean tanker		Mile		5082	765	765	765	765	765	765	765	765	765	765	765	765	765	765	765	765	765	765	765	765	765	765	765	765	765	765	765	765	765	765	765	765	765	765
		1.8.2.2 Barge		Mile		500	0	0	0	0	0	0	0	0	0	0	0	0	0	0	0	0	0	0	0	0	0	0	0	0	0	0	0	0	0	0	0	0	0	0
		1.8.2.3 Pipeline		Mile		750	0	0	0	0	0	0	0	0	0	0	0	0	0	0	0	0	0	0	0	0	0	0	0	0	0	0	0	0	0	0	0	0	0	0
		1.8.2.4 Rail		Mile		800	0	0	0	0	0	0	0	0	0	0	0	0	0	0	0	0	0	0	0	0	0	0	0	0	0	0	0	0	0	0	0	0	0	0
		1.8.2.5 Truck				100	0	0	0	0	0	0	0	0	0	0	0	0	0	0	0	0	0	0	0	0	0	0	0	0	0	0	0	0	0	0	0	0	0	0
	1.8.3 Ocean tanker size, if applicable			Ton		250000
1.9 Small sources emissions				gCO2eq/MJ		0.5
[truncated: 462 more columns]

## Sheet: Cantarell Gas Lift Inputs
Data inputs
Number of fields		34
1 Inputs
Variables				Unit		Default	Field 1	Field 2	Field 3	Field 4	Field 5	Field 6	Field 7	Field 8	Field 9	Field 10	Field 11	Field 12	Field 13	Field 14	Field 15	Field 16	Field 17	Field 18	Field 19	Field 20	Field 21	Field 22	Field 23	Field 24	Field 25	Field 26	Field 27	Field 28	Field 29	Field 30	Field 31	Field 32	Field 33	Field 34	Field 35	Field 36	Field 37	Field 38	Field 39	Field 40	Field 41	Field 42	Field 43
1.1 Production methods
Notes: Enter "1" where applicable and "0" where not applicable
	1.1.1 Downhole pump			NA		1	0	0	0	0	0	0	0	0	0	0	0	0	0	0	0	0	0	0	0	0	0	0	0	0	0	0	0	0	0	0	0	0	0	0
	1.1.2 Water reinjection			NA		1	0	0	0	0	0	0	0	0	0	0	0	0	0	0	0	0	0	0	0	0	0	0	0	0	0	0	0	0	0	0	0	0	0	0
	1.1.3 Natural gas reinjection			NA		1	0	0	0	0	0	0	0	0	0	0	0	0	0	0	0	0	0	0	0	0	0	0	0	0	0	1	1	1	1	1	1	1	1	1
	1.1.4 Water flooding			NA		0	0	0	0	0	0	0	0	0	0	0	0	0	0	0	0	0	0	0	0	0	0	0	0	0	0	0	0	0	0	0	0	0	0	0
	1.1.5 Gas lifting			NA		0	0	0	0	0	0	0	0	0	1	1	1	1	1	1	1	1	1	1	1	1	1	1	1	1	1	1	1	1	1	1	1	1	1	1
	1.1.6 Gas flooding			NA		0	0	0	0	0	0	0	0	0	0	0	0	0	0	0	0	0	0	0	0	0	0	1	1	1	1	1	1	1	1	1	1	1	1	1
	1.1.7 Steam flooding			NA		0	0	0	0	0	0	0	0	0	0	0	0	0	0	0	0	0	0	0	0	0	0	0	0	0	0	0	0	0	0	0	0	0	0	0
	1.1.8 Oil sands mine (integrated with upgrader)			NA		0	0	0	0	0	0	0	0	0	0	0	0	0	0	0	0	0	0	0	0	0	0	0	0	0	0	0	0	0	0	0	0	0	0	0
	1.1.9 Oil sands mine (non-integrated with upgrader)			NA		0	0	0	0	0	0	0	0	0	0	0	0	0	0	0	0	0	0	0	0	0	0	0	0	0	0	0	0	0	0	0	0	0	0	0
1.2 Field properties
	1.2.1 Field location (Country)			NA		Generic	Mexico	Mexico	Mexico	Mexico	Mexico	Mexico	Mexico	Mexico	Mexico	Mexico	Mexico	Mexico	Mexico	Mexico	Mexico	Mexico	Mexico	Mexico	Mexico	Mexico	Mexico	Mexico	Mexico	Mexico	Mexico	Mexico	Mexico	Mexico	Mexico	Mexico	Mexico	Mexico	Mexico	Mexico
	1.2.2 Field name			NA		Generic	Cantarell 1979	Cantarell 1980	Cantarell 1981	Cantarell 1982	Cantarell 1983	Cantarell 1984	Cantarell 1985	Cantarell 1986	Cantarell 1987	Cantarell 1988	Cantarell 1989	Cantarell 1990	Cantarell 1991	Cantarell 1992	Cantarell 1993	Cantarell 1994	Cantarell 1995	Cantarell 1996	Cantarell 1997	Cantarell 1998	Cantarell 1999	Cantarell 2000	Cantarell 2001	Cantarell 2002	Cantarell 2003	Cantarell 2004	Cantarell 2005	Cantarell 2006	Cantarell 2007	Cantarell 2008	Cantarell 2009	Cantarell 2010	Cantarell 2011	Cantarell 2012
	1.2.3 Field age			yr.		35	1	2	3	4	5	6	7	8	9	10	11	12	13	14	15	16	17	18	19	20	21	22	23	24	25	26	27	28	29	30	31	32	33	34
	1.2.4 Field depth			ft		7240	7544	7544	7544	7544	7544	7544	7544	7544	7544	7544	7544	7544	7544	7544	7544	7544	7544	7544	7544	7544	7544	7544	7544	7544	7544	7544	7544	7544	7544	7544	7544	7544	7544	7544
	1.2.5 Oil production volume			bbl/d		1500	106743	592960	823656	844965	840365	895964	851518	737721	902575	865858	894906	941910	985433	954802	905219	894509	781428	966040	1.0862e+06	1.21792e+06	1.19434e+06	1.3827e+06	1.61879e+06	1.8289e+06	2.04363e+06	2.05087e+06	1.93381e+06	1.65428e+06	1.3843e+06	963018	544656	359592	306263	234864
	1.2.6 Number of producing wells			[-]		8	3.09812	20.5511	38.5234	43.8152	49.7156	54.0292	63.0803	68.904	79.6318	88.1703	101.761	116.481	125.031	131.321	135.401	138.676	137.592	140.303	152.837	167.291	147.381	165.234	177.152	191.617	207.184	209.831	199.736	194.377	181.31	171.267	160.171	153.286	164.677	164.221
	1.2.7 Number of water injecting wells			[-]		5
	1.2.8 Well diameter			in		2.775
	1.2.9 Productivity index			bbl/psi-d		3
	1.2.10 Reservoir pressure			psi		1556.6	3815.05	3534.84	3185.99	2989.09	2814.57	2678.79	2580.91	2500.51	2408.83	2315.46	2242.4	2175.54	2092.04	1990.87	1926.93	1866.75	1802.34	1758.61	1703.13	1618.51	1547.04	1488.74	1492.51	1487.8	1445.49	1411.64	1374.03	1338.3	1315.73	1232.51	1084.42	1031.76	1022.36	1028
	1.2.11 Reservoir temperature			◦F		150
	1.2.12 Offshore?			[0-1]		0	1	1	1	1	1	1	1	1	1	1	1	1	1	1	1	1	1	1	1	1	1	1	1	1	1	1	1	1	1	1	1	1	1	1
	1.2.13 New Wells Drilled (Producers or Injectors)			wells		1	3.09812	17.453	17.9723	5.2918	5.90031	4.31367	9.05105	5.82369	10.7278	8.53849	13.5903	14.7205	8.55022	6.28989	4.07993	3.27528	0	2.71051	12.5344	14.4537	0	17.8529	11.9185	14.4649	15.5667	2.64755	0	0	0	0	0	0	11.3918	0
1.3 Fluid properties
	1.3.1 API gravity			deg. API		30	22	22	22	22	22	22	22	22	22	22	22	22	22	22	22	22	22	22	22	22	22	22	22	22	22	22	22	22	22	22	22	22	22	22
	1.3.2 Gas composition
		N2		mol%		2
		CO2		mol%		6
		C1		mol%		84
		C2		mol%		4
		C3		mol%		2
		C4+		mol%		1
		H2S		mol%		1
1.4 Production practices
Notes: Enter "NA" where not applicable
	1.4.1 Gas-to-oil ratio (GOR)			scf/bbl oil		908	343.068	415.655	430.974	475.678	418.219	411.318	413.587	406.089	452.344	437.046	440.241	390.186	362.694	394.127	394.519	392.015	410.127	383.107	376.72	354.107	346.149	356.923	346.347	343.405	344.594	339.913	331.914	379.003	766.308	1648.52	2399.2	3219.36	2992.32	3692.76
	1.4.2 Water-to-oil ratio (WOR)			bbl water/bbl oil		4.30837	0	0	0	0	0	0	0	0	0	0	0	0	0	0	0	0	0	0	0	0	0	0	0	0	0	0	0	0	0.0369152	0.0851881	0.153592	0.26098	0.450775	0.692463
	1.4.3 Water injection ratio			bbl water/bbl oil		5.30837
	1.4.4 Gas lifting injection ratio			scf/bbl liquid		1500	0	0	0	0	0	0	0	0	247.037	285.124	318.391	346.261	355.263	385.105	418.819	434.086	493.018	406.658	393.984	384.602	345.519	334.603	306.418	293.362	283.865	286.478	289.201	328.998	353.678	458.873	713.784	946.546	1037.76	1156.78
	1.4.5 Gas flooding injection ratio			scf/bbl oil		1362	0	0	0	0	0	0	0	0	0	0	0	0	0	0	0	0	0	0	0	0	0	406.097	625.157	449.185	485.229	544.456	549.65	689.378	923.017	1265.1	1537.46	2219.49	1634.09	3095.6
	1.4.6 Flood gas			NA		1	2	2	2	2	2	2	2	2	2	2	2	2	2	2	2	2	2	2	2	2	2	2	2	2	2	2	2	2	2	2	2	2	2	2
		1= Natural gas
		2= Nitrogen (N2)
		3= Carbon Dioxide (CO2)
		4= Air
		5= Oxygen (O2)
	1.4.7 Carbon dioxide flooding and sequestration parameters
		1.4.7.1 Percentage of newly acquired CO2 (total injected CO2 includes both new and recycled)		%		41
		1.4.7.2 Source of CO2		NA		1
			1= Natural subsurface reservoir
			2= Anthropogenic
		1.4.7.3 Percentage of sequestration credit assigned to the oilfield		%		0
	1.4.8 Steam-to-oil ratio (SOR)			bbl steam/bbl oil		3
	1.4.9 Fraction of required electricity generated onsite			[-]		0	1	1	1	1	1	1	1	1	1	1	1	1	1	1	1	1	1	1	1	1	1	1	1	1	1	1	1	1	1	1	1	1	1	1
	1.4.10 Fraction of remaining natural gas reinjected			[-]		0	0	0	0	0	0	0	0	0	0	0	0	0	0	0	0	0	0	0	0	0	0	0	0	0	0	0.22	0.23	0.32	0.25	0.21	0.43	-1	-1	-1
	1.4.11 Fraction of water produced that is reinjected			[-]		1
	1.4.12 Fraction of steam generation via cogeneration			[-]		0
1.5 Processing practices
	1.5.1 Heater/treater			NA		0	0	0	0	0	0	0	0	0	0	0	0	0	0	0	0	0	0	0	0	0	0	0	0	0	0	0	0	0	0	0	0	0	0	0
	1.5.2 Stabilizer column			NA		1	1	1	1	1	1	1	1	1	1	1	1	1	1	1	1	1	1	1	1	1	1	1	1	1	1	1	1	1	1	1	1	1	1	1
	1.5.3 Upgrader type					0	0	0	0	0	0	0	0	0	0	0	0	0	0	0	0	0	0	0	0	0	0	0	0	0	0	0	0	0	0	0	0	0	0	0
		0 = None
		1 = Delayed coking
		2 = Hydroconversion
		3 = Combined hydroconversion and fluid coking
	1.5.3 Associated Gas Processing Path			NA		5	5	5	5	5	5	5	5	5	5	5	5	5	5	5	5	5	5	5	5	5	5	5	5	5	5	5	5	5	5	5	5	5	5	5
		1= None
		2= Minimal: Dehydrator
		3= Acid Gas: Dehydrator + Amine Process
		4= Wet Gas: Dehydrator + Demethanizer
		5= Acid Wet Gas: Dehydrator + Amine Process + Demethanizer
		6= CO2-EOR Membrane: Dehydrator + Compressor + Membrane + Amine Process + Demethanizer
		7= CO2-EOR Ryan Holmes: Dehydrator + Ryan Holmes Process (Demethanizer Included)
		Notes: Choose paths 6 or 7 only if gas flooding is ON and CO2 is the flood gas
	1.5.4 Flaring-to-oil ratio			scf/bbl oil		181.528
	1.5.5 Venting-to-oil ratio			scf/bbl oil		0
	1.5.6 Volume fraction of diluent			[-]		0
1.6 Land use impacts
	1.6.1 Crude ecosystem carbon richness
		1.6.1.1 Low carbon richness (semi-arid grasslands)		NA		0
		1.6.1.2 Moderate carbon richness (mixed)		NA		1
		1.6.1.3 High carbon richness (forested)		NA		0
	1.6.2 Field development intensity
		1.6.2.1 Low intensity development and low oxidation		NA		0
		1.6.2.2 Moderate intensity development and moderate oxidation		NA		1
		1.6.2.3 High intensity development and high oxidation		NA		0
1.8 Crude oil transport
	1.8.1 Fraction of oil transported by each mode
		1.8.1.1 Ocean tanker		[-]		1	1	1	1	1	1	1	1	1	1	1	1	1	1	1	1	1	1	1	1	1	1	1	1	1	1	1	1	1	1	1	1	1	1	1
		1.8.1.2 Barge		[-]		0	0	0	0	0	0	0	0	0	0	0	0	0	0	0	0	0	0	0	0	0	0	0	0	0	0	0	0	0	0	0	0	0	0	0
		1.8.1.3 Pipeline		[-]		1	0	0	0	0	0	0	0	0	0	0	0	0	0	0	0	0	0	0	0	0	0	0	0	0	0	0	0	0	0	0	0	0	0	0
		1.8.1.4 Rail		[-]		0	0	0	0	0	0	0	0	0	0	0	0	0	0	0	0	0	0	0	0	0	0	0	0	0	0	0	0	0	0	0	0	0	0	0
		1.8.1.5 Truck				0	0	0	0	0	0	0	0	0	0	0	0	0	0	0	0	0	0	0	0	0	0	0	0	0	0	0	0	0	0	0	0	0	0	0
	1.8.2 Transport distance (one way)
		1.8.2.1 Ocean tanker		Mile		5082	765	765	765	765	765	765	765	765	765	765	765	765	765	765	765	765	765	765	765	765	765	765	765	765	765	765	765	765	765	765	765	765	765	765
		1.8.2.2 Barge		Mile		500	0	0	0	0	0	0	0	0	0	0	0	0	0	0	0	0	0	0	0	0	0	0	0	0	0	0	0	0	0	0	0	0	0	0
		1.8.2.3 Pipeline		Mile		750	0	0	0	0	0	0	0	0	0	0	0	0	0	0	0	0	0	0	0	0	0	0	0	0	0	0	0	0	0	0	0	0	0	0
		1.8.2.4 Rail		Mile		800	0	0	0	0	0	0	0	0	0	0	0	0	0	0	0	0	0	0	0	0	0	0	0	0	0	0	0	0	0	0	0	0	0	0
		1.8.2.5 Truck				100	0	0	0	0	0	0	0	0	0	0	0	0	0	0	0	0	0	0	0	0	0	0	0	0	0	0	0	0	0	0	0	0	0	0
	1.8.3 Ocean tanker size, if applicable			Ton		250000
1.9 Small sources emissions				gCO2eq/MJ		0.5
[truncated: 462 more columns]

## Sheet: Forties Weights
Year	Free Flow Share	Gas Lift Share	Downhole Pump Share
1975	1	0	0
1976	1	0	0
1977	1	0	0
1978	1	0	0
1979	1	0	0
1980	1	0	0
1981	1	0	0
1982	1	0	0
1983	1	0	0
1984	1	0	0
1985	1	0	0
1986	1	0	0
1987	1	0	0
1988	0.867647	0	0.132353
1989	0.654167	0.195833	0.15
1990	0.4375	0.419643	0.142857
1991	0.199074	0.652778	0.148148
1992	0	0.839286	0.160714
1993	0	0.839286	0.160714
1994	0	0.839286	0.160714
1995	0	0.839286	0.160714
1996	0	0.839286	0.160714
1997	0	0.839286	0.160714
1998	0	0.839286	0.160714
1999	0	0.839286	0.160714

## Sheet: Forties Free Flow Inputs
Data inputs
Number of fields		25
1 Inputs
Variables				Unit		Default	Field 1	Field 2	Field 3	Field 4	Field 5	Field 6	Field 7	Field 8	Field 9	Field 10	Field 11	Field 12	Field 13	Field 14	Field 15	Field 16	Field 17	Field 18	Field 19	Field 20	Field 21	Field 22	Field 23	Field 24	Field 25	Field 26	Field 27	Field 28	Field 29	Field 30	Field 31	Field 32	Field 33	Field 34	Field 35	Field 36	Field 37	Field 38	Field 39	Field 40	Field 41	Field 42	Field 43
1.1 Production methods
Notes: Enter "1" where applicable and "0" where not applicable
	1.1.1 Downhole pump			NA		1	0	0	0	0	0	0	0	0	0	0	0	0	0	0	0	0	0	0	0	0	0	0	0	0	0
	1.1.2 Water reinjection			NA		1	0	0	0	0	0	0	0	0	0	0	0	0	0	0	0	0	0	0	0	0	0	0	1	1	0
	1.1.3 Natural gas reinjection			NA		1	0	0	0	0	0	0	0	0	0	0	0	0	0	0	0	0	0	0	0	0	0	0	0	0	0
	1.1.4 Water flooding			NA		0	0	1	1	1	1	1	1	1	1	1	1	1	1	1	1	1	1	1	1	1	1	1	0	0	1
	1.1.5 Gas lifting			NA		0	0	0	0	0	0	0	0	0	0	0	0	0	0	0	0	0	0	0	0	0	0	0	0	0	0
	1.1.6 Gas flooding			NA		0	0	0	0	0	0	0	0	0	0	0	0	0	0	0	0	0	0	0	0	0	0	0	0	0	0
	1.1.7 Steam flooding			NA		0	0	0	0	0	0	0	0	0	0	0	0	0	0	0	0	0	0	0	0	0	0	0	0	0	0
	1.1.8 Oil sands mine (integrated with upgrader)			NA		0	0	0	0	0	0	0	0	0	0	0	0	0	0	0	0	0	0	0	0	0	0	0	0	0	0
	1.1.9 Oil sands mine (non-integrated with upgrader)			NA		0	0	0	0	0	0	0	0	0	0	0	0	0	0	0	0	0	0	0	0	0	0	0	0	0	0
1.2 Field properties
	1.2.1 Field location (Country)			NA		Generic	UK	UK	UK	UK	UK	UK	UK	UK	UK	UK	UK	UK	UK	UK	UK	UK	UK	UK	UK	UK	UK	UK	UK	UK	UK
	1.2.2 Field name			NA		Generic	Forties 1975	Forties 1976	Forties 1977	Forties 1978	Forties 1979	Forties 1980	Forties 1981	Forties 1982	Forties 1983	Forties 1984	Forties 1985	Forties 1986	Forties 1987	Forties 1988	Forties 1989	Forties 1990	Forties 1991	Forties 1992	Forties 1993	Forties 1994	Forties 1995	Forties 1996	Forties 1997	Forties 1998	Forties 1999
	1.2.3 Field age			yr.		35	1	2	3	4	5	6	7	8	9	10	11	12	13	14	15	16	17	18	19	20	21	22	23	24	25
	1.2.4 Field depth			ft		7240	7000	7000	7000	7000	7000	7000	7000	7000	7000	7000	7000	7000	7000	7000	7000	7000	7000	7000	7000	7000	7000	7000	7000	7000	7000
	1.2.5 Oil production volume			bbl/d		1500	38560.5	175685	413445	501576	502805	504482	467571	454819	445637	415425	377968	338141	326162	290658	209978	191558	167952	154592	120277	124523	108674	107662	85660.6	83240.3	73300.5
	1.2.6 Number of producing wells			[-]		8	3	24	35	38	43	49	59	61	62	60	58	59	69	68	60	56	54	56	59	55	62	60	64	61	58
	1.2.7 Number of water injecting wells			[-]		5	0	1	11	12	13	17	17	18	19	19	20	20	19	19	19	21	20	19	19	21	19	15	11	9	12
	1.2.8 Well diameter			in		2.775	4.5	4.5	4.5	4.5	4.5	4.5	4.5	4.5	4.5	4.5	4.5	4.5	4.5	4.5	4.5	4.5	4.5	4.5	4.5	4.5	4.5	4.5	4.5	4.5	4.5
	1.2.9 Productivity index			bbl/psi-d		3
	1.2.10 Reservoir pressure			psi		1556.6	3176.04	3002	2706.58	2530.84	2511.01	2439.45	2445.56	2527.76	2535.37	2596.88	2662.16	2726.61	2771.05	2764.63	2969.21	2958.83	2976.21	2966.72	2932.47	2979.93	2934.04	2918.92	2832.31	2819.93	2820
	1.2.11 Reservoir temperature			◦F		150
	1.2.12 Offshore?			[0-1]		0	1	1	1	1	1	1	1	1	1	1	1	1	1	1	1	1	1	1	1	1	1	1	1	1	1
	1.2.13 New Wells Drilled (Producers or Injectors)			wells		1	3	22	16	6	7	14	11	3	2	6	13	0	0	0	1	0	0	9	7	9	10	0	7.6	7.6	7.6
1.3 Fluid properties
	1.3.1 API gravity			deg. API		30	37	37	37	37	37	37	37	37	37	37	37	37	37	37	37	37	37	37	37	37	37	37	37	37	37
	1.3.2 Gas composition
		N2		mol%		2
		CO2		mol%		6
		C1		mol%		84
		C2		mol%		4
		C3		mol%		2
		C4+		mol%		1
		H2S		mol%		1
1.4 Production practices
Notes: Enter "NA" where not applicable
	1.4.1 Gas-to-oil ratio (GOR)			scf/bbl oil		908	341.671	326.163	316.064	313.621	313.412	313.412	313.418	313.423	313.423	313.493	297.627	297.803	305.425	308.418	313.374	311.356	313.851	311.141	312.203	308.72	345.335	441.109	511.835	380.521	338.843
	1.4.2 Water-to-oil ratio (WOR)			bbl water/bbl oil		4.30837	0	0.00130455	0.00142037	0.00377481	0.0181478	0.0407596	0.0815759	0.0931451	0.110999	0.101443	0.136688	0.179958	0.243944	0.34453	0.527558	0.669922	0.864464	1.17659	1.69065	1.71721	2.37559	2.66159	3.13767	3.16096	3.21771
	1.4.3 Water injection ratio			bbl water/bbl oil		5.30837	0	0.0299163	0.267034	0.659586	0.702609	0.732317	0.955177	0.981342	1.03236	1.05278	1.06814	1.20727	1.14274	1.25686	1.92496	1.87394	1.80303	2.1286	2.46526	2.43659	2.88334	2.82278	2.73112	2.65797	3.38881
	1.4.4 Gas lifting injection ratio			scf/bbl liquid		1500	0	0	0	0	0	0	0	0	0	0	0	0	0	0	6.23531	6.25221	6.38689	5.94383	6.18004	5.91096	5.45199	5.07337	5.64277	5.77434	6.46915
	1.4.5 Gas flooding injection ratio			scf/bbl oil		1362
	1.4.6 Flood gas			NA		1
		1= Natural gas
		2= Nitrogen (N2)
		3= Carbon Dioxide (CO2)
		4= Air
		5= Oxygen (O2)
	1.4.7 Carbon dioxide flooding and sequestration parameters
		1.4.7.1 Percentage of newly acquired CO2 (total injected CO2 includes both new and recycled)		%		41
		1.4.7.2 Source of CO2		NA		1
			1= Natural subsurface reservoir
			2= Anthropogenic
		1.4.7.3 Percentage of sequestration credit assigned to the oilfield		%		0
	1.4.8 Steam-to-oil ratio (SOR)			bbl steam/bbl oil		3
	1.4.9 Fraction of required electricity generated onsite			[-]		0	1	1	1	1	1	1	1	1	1	1	1	1	1	1	1	1	1	1	1	1	1	1	1	1	1
	1.4.10 Fraction of remaining natural gas reinjected			[-]		0
	1.4.11 Fraction of water produced that is reinjected			[-]		1	0	1	1	1	1	1	1	1	1	1	1	1	1	1	1	1	1	1	1	1	1	1	0.870428	0.840874	1
	1.4.12 Fraction of steam generation via cogeneration			[-]		0
1.5 Processing practices
	1.5.1 Heater/treater			NA		0	0	0	0	0	0	0	0	0	0	0	0	0	0	0	0	0	0	0	0	0	0	0	0	0	0
	1.5.2 Stabilizer column			NA		1	1	1	1	1	1	1	1	1	1	1	1	1	1	1	1	1	1	1	1	1	1	1	1	1	1
	1.5.3 Upgrader type					0	0	0	0	0	0	0	0	0	0	0	0	0	0	0	0	0	0	0	0	0	0	0	0	0	0
		0 = None
		1 = Delayed coking
		2 = Hydroconversion
		3 = Combined hydroconversion and fluid coking
	1.5.3 Associated Gas Processing Path			NA		5	5	5	5	5	5	5	5	5	5	5	5	5	5	5	5	5	5	5	5	5	5	5	5	5	5
		1= None
		2= Minimal: Dehydrator
		3= Acid Gas: Dehydrator + Amine Process
		4= Wet Gas: Dehydrator + Demethanizer
		5= Acid Wet Gas: Dehydrator + Amine Process + Demethanizer
		6= CO2-EOR Membrane: Dehydrator + Compressor + Membrane + Amine Process + Demethanizer
		7= CO2-EOR Ryan Holmes: Dehydrator + Ryan Holmes Process (Demethanizer Included)
		Notes: Choose paths 6 or 7 only if gas flooding is ON and CO2 is the flood gas
	1.5.4 Flaring-to-oil ratio			scf/bbl oil		181.528
	1.5.5 Venting-to-oil ratio			scf/bbl oil		0
	1.5.6 Volume fraction of diluent			[-]		0
1.6 Land use impacts
	1.6.1 Crude ecosystem carbon richness
		1.6.1.1 Low carbon richness (semi-arid grasslands)		NA		0
		1.6.1.2 Moderate carbon richness (mixed)		NA		1
		1.6.1.3 High carbon richness (forested)		NA		0
	1.6.2 Field development intensity
		1.6.2.1 Low intensity development and low oxidation		NA		0
		1.6.2.2 Moderate intensity development and moderate oxidation		NA		1
		1.6.2.3 High intensity development and high oxidation		NA		0
1.8 Crude oil transport
	1.8.1 Fraction of oil transported by each mode
		1.8.1.1 Ocean tanker		[-]		1	1	1	1	1	1	1	1	1	1	1	1	1	1	1	1	1	1	1	1	1	1	1	1	1	1
		1.8.1.2 Barge		[-]		0	0	0	0	0	0	0	0	0	0	0	0	0	0	0	0	0	0	0	0	0	0	0	0	0	0
		1.8.1.3 Pipeline		[-]		1	1	1	1	1	1	1	1	1	1	1	1	1	1	1	1	1	1	1	1	1	1	1	1	1	1
		1.8.1.4 Rail		[-]		0	0	0	0	0	0	0	0	0	0	0	0	0	0	0	0	0	0	0	0	0	0	0	0	0	0
		1.8.1.5 Truck				0	0	0	0	0	0	0	0	0	0	0	0	0	0	0	0	0	0	0	0	0	0	0	0	0	0
	1.8.2 Transport distance (one way)
		1.8.2.1 Ocean tanker		Mile		5082	4942	4942	4942	4942	4942	4942	4942	4942	4942	4942	4942	4942	4942	4942	4942	4942	4942	4942	4942	4942	4942	4942	4942	4942	4942
		1.8.2.2 Barge		Mile		500	0	0	0	0	0	0	0	0	0	0	0	0	0	0	0	0	0	0	0	0	0	0	0	0	0
		1.8.2.3 Pipeline		Mile		750	220	220	220	220	220	220	220	220	220	220	220	220	220	220	220	220	220	220	220	220	220	220	220	220	220
		1.8.2.4 Rail		Mile		800	0	0	0	0	0	0	0	0	0	0	0	0	0	0	0	0	0	0	0	0	0	0	0	0	0
		1.8.2.5 Truck				100	0	0	0	0	0	0	0	0	0	0	0	0	0	0	0	0	0	0	0	0	0	0	0	0	0
	1.8.3 Ocean tanker size, if applicable			Ton		250000
1.9 Small sources emissions				gCO2eq/MJ		0.5
[truncated: 462 more columns]

## Sheet: Forties Gas Lift Inputs
Data inputs
Number of fields		11
1 Inputs
Variables				Unit		Default	Field 1	Field 2	Field 3	Field 4	Field 5	Field 6	Field 7	Field 8	Field 9	Field 10	Field 11	Field 12	Field 13	Field 14	Field 15	Field 16	Field 17	Field 18	Field 19	Field 20	Field 21	Field 22	Field 23	Field 24	Field 25	Field 26	Field 27	Field 28	Field 29	Field 30	Field 31	Field 32	Field 33	Field 34	Field 35	Field 36	Field 37	Field 38	Field 39	Field 40	Field 41	Field 42	Field 43
1.1 Production methods
Notes: Enter "1" where applicable and "0" where not applicable
	1.1.1 Downhole pump			NA		1	0	0	0	0	0	0	0	0	0	0	0
	1.1.2 Water reinjection			NA		1	0	0	0	0	0	0	0	0	1	1	0
	1.1.3 Natural gas reinjection			NA		1	0	0	0	0	0	0	0	0	0	0	0
	1.1.4 Water flooding			NA		0	1	1	1	1	1	1	1	1	0	0	1
	1.1.5 Gas lifting			NA		0	1	1	1	1	1	1	1	1	1	1	1
	1.1.6 Gas flooding			NA		0	0	0	0	0	0	0	0	0	0	0	0
	1.1.7 Steam flooding			NA		0	0	0	0	0	0	0	0	0	0	0	0
	1.1.8 Oil sands mine (integrated with upgrader)			NA		0	0	0	0	0	0	0	0	0	0	0	0
	1.1.9 Oil sands mine (non-integrated with upgrader)			NA		0	0	0	0	0	0	0	0	0	0	0	0
1.2 Field properties
	1.2.1 Field location (Country)			NA		Generic	UK	UK	UK	UK	UK	UK	UK	UK	UK	UK	UK
	1.2.2 Field name			NA		Generic	Forties 1989	Forties 1990	Forties 1991	Forties 1992	Forties 1993	Forties 1994	Forties 1995	Forties 1996	Forties 1997	Forties 1998	Forties 1999
	1.2.3 Field age			yr.		35	15	16	17	18	19	20	21	22	23	24	25
	1.2.4 Field depth			ft		7240	7000	7000	7000	7000	7000	7000	7000	7000	7000	7000	7000
	1.2.5 Oil production volume			bbl/d		1500	209978	191558	167952	154592	120277	124523	108674	107662	85660.6	83240.3	73300.5
	1.2.6 Number of producing wells			[-]		8	60	56	54	56	59	55	62	60	64	61	58
	1.2.7 Number of water injecting wells			[-]		5	19	21	20	19	19	21	19	15	11	9	12
	1.2.8 Well diameter			in		2.775	4.5	4.5	4.5	4.5	4.5	4.5	4.5	4.5	4.5	4.5	4.5
	1.2.9 Productivity index			bbl/psi-d		3
	1.2.10 Reservoir pressure			psi		1556.6	2969.21	2958.83	2976.21	2966.72	2932.47	2979.93	2934.04	2918.92	2832.31	2819.93	2820
	1.2.11 Reservoir temperature			◦F		150
	1.2.12 Offshore?			[0-1]		0	1	1	1	1	1	1	1	1	1	1	1
	1.2.13 New Wells Drilled (Producers or Injectors)			wells		1	1	0	0	9	7	9	10	0	7.6	7.6	7.6
1.3 Fluid properties
	1.3.1 API gravity			deg. API		30	37	37	37	37	37	37	37	37	37	37	37
	1.3.2 Gas composition
		N2		mol%		2
		CO2		mol%		6
		C1		mol%		84
		C2		mol%		4
		C3		mol%		2
		C4+		mol%		1
		H2S		mol%		1
1.4 Production practices
Notes: Enter "NA" where not applicable
	1.4.1 Gas-to-oil ratio (GOR)			scf/bbl oil		908	313.374	311.356	313.851	311.141	312.203	308.72	345.335	441.109	511.835	380.521	338.843
	1.4.2 Water-to-oil ratio (WOR)			bbl water/bbl oil		4.30837	0.527558	0.669922	0.864464	1.17659	1.69065	1.71721	2.37559	2.66159	3.13767	3.16096	3.21771
	1.4.3 Water injection ratio			bbl water/bbl oil		5.30837	1.92496	1.87394	1.80303	2.1286	2.46526	2.43659	2.88334	2.82278	2.73112	2.65797	3.38881
	1.4.4 Gas lifting injection ratio			scf/bbl liquid		1500	374.118	350.124	344.892	332.854	364.622	325.103	338.024	304.402	361.137	352.235	375.21
	1.4.5 Gas flooding injection ratio			scf/bbl oil		1362
	1.4.6 Flood gas			NA		1
		1= Natural gas
		2= Nitrogen (N2)
		3= Carbon Dioxide (CO2)
		4= Air
		5= Oxygen (O2)
	1.4.7 Carbon dioxide flooding and sequestration parameters
		1.4.7.1 Percentage of newly acquired CO2 (total injected CO2 includes both new and recycled)		%		41
		1.4.7.2 Source of CO2		NA		1
			1= Natural subsurface reservoir
			2= Anthropogenic
		1.4.7.3 Percentage of sequestration credit assigned to the oilfield		%		0
	1.4.8 Steam-to-oil ratio (SOR)			bbl steam/bbl oil		3
	1.4.9 Fraction of required electricity generated onsite			[-]		0	1	1	1	1	1	1	1	1	1	1	1
	1.4.10 Fraction of remaining natural gas reinjected			[-]		0
	1.4.11 Fraction of water produced that is reinjected			[-]		1	1	1	1	1	1	1	1	1	0.870428	0.840874	1
	1.4.12 Fraction of steam generation via cogeneration			[-]		0
1.5 Processing practices
	1.5.1 Heater/treater			NA		0	0	0	0	0	0	0	0	0	0	0	0
	1.5.2 Stabilizer column			NA		1	1	1	1	1	1	1	1	1	1	1	1
	1.5.3 Upgrader type					0	0	0	0	0	0	0	0	0	0	0	0
		0 = None
		1 = Delayed coking
		2 = Hydroconversion
		3 = Combined hydroconversion and fluid coking
	1.5.3 Associated Gas Processing Path			NA		5	5	5	5	5	5	5	5	5	5	5	5
		1= None
		2= Minimal: Dehydrator
		3= Acid Gas: Dehydrator + Amine Process
		4= Wet Gas: Dehydrator + Demethanizer
		5= Acid Wet Gas: Dehydrator + Amine Process + Demethanizer
		6= CO2-EOR Membrane: Dehydrator + Compressor + Membrane + Amine Process + Demethanizer
		7= CO2-EOR Ryan Holmes: Dehydrator + Ryan Holmes Process (Demethanizer Included)
		Notes: Choose paths 6 or 7 only if gas flooding is ON and CO2 is the flood gas
	1.5.4 Flaring-to-oil ratio			scf/bbl oil		181.528
	1.5.5 Venting-to-oil ratio			scf/bbl oil		0
	1.5.6 Volume fraction of diluent			[-]		0
1.6 Land use impacts
	1.6.1 Crude ecosystem carbon richness
		1.6.1.1 Low carbon richness (semi-arid grasslands)		NA		0
		1.6.1.2 Moderate carbon richness (mixed)		NA		1
		1.6.1.3 High carbon richness (forested)		NA		0
	1.6.2 Field development intensity
		1.6.2.1 Low intensity development and low oxidation		NA		0
		1.6.2.2 Moderate intensity development and moderate oxidation		NA		1
		1.6.2.3 High intensity development and high oxidation		NA		0
1.8 Crude oil transport
	1.8.1 Fraction of oil transported by each mode
		1.8.1.1 Ocean tanker		[-]		1	1	1	1	1	1	1	1	1	1	1	1
		1.8.1.2 Barge		[-]		0	0	0	0	0	0	0	0	0	0	0	0
		1.8.1.3 Pipeline		[-]		1	0	0	0	0	0	0	0	0	0	0	0
		1.8.1.4 Rail		[-]		0	0	0	0	0	0	0	0	0	0	0	0
		1.8.1.5 Truck				0	0	0	0	0	0	0	0	0	0	0
	1.8.2 Transport distance (one way)
		1.8.2.1 Ocean tanker		Mile		5082	4942	4942	4942	4942	4942	4942	4942	4942	4942	4942	4942
		1.8.2.2 Barge		Mile		500	0	0	0	0	0	0	0	0	0	0	0
		1.8.2.3 Pipeline		Mile		750	220	220	220	220	220	220	220	220	220	220	220
		1.8.2.4 Rail		Mile		800	0	0	0	0	0	0	0	0	0	0	0
		1.8.2.5 Truck				100	0	0	0	0	0	0	0	0	0	0	0
	1.8.3 Ocean tanker size, if applicable			Ton		250000
1.9 Small sources emissions				gCO2eq/MJ		0.5
[truncated: 462 more columns]

## Sheet: Forties Pump Inputs
Data inputs
Number of fields		12
1 Inputs
Variables				Unit		Default	Field 1	Field 2	Field 3	Field 4	Field 5	Field 6	Field 7	Field 8	Field 9	Field 10	Field 11	Field 12	Field 13	Field 14	Field 15	Field 16	Field 17	Field 18	Field 19	Field 20	Field 21	Field 22	Field 23	Field 24	Field 25	Field 26	Field 27	Field 28	Field 29	Field 30	Field 31	Field 32	Field 33	Field 34	Field 35	Field 36	Field 37	Field 38	Field 39	Field 40	Field 41	Field 42	Field 43
1.1 Production methods
Notes: Enter "1" where applicable and "0" where not applicable
	1.1.1 Downhole pump			NA		1	1	1	1	1	1	1	1	1	1	1	1	1																									1	1	1	1	1	1	1
	1.1.2 Water reinjection			NA		1	0	0	0	0	0	0	0	0	0	1	1	0																									1	1	0	1	1	0	0
	1.1.3 Natural gas reinjection			NA		1	0	0	0	0	0	0	0	0	0	0	0	0																									1	1	1	1	1	1	1
	1.1.4 Water flooding			NA		0	1	1	1	1	1	1	1	1	1	0	0	1																									0	0	0	0	0	0	0
	1.1.5 Gas lifting			NA		0	0	0	0	0	0	0	0	0	0	0	0	0																									0	0	0	0	0	0	0
	1.1.6 Gas flooding			NA		0	0	0	0	0	0	0	0	0	0	0	0	0																									0	0	0	0	0	0	0
	1.1.7 Steam flooding			NA		0	0	0	0	0	0	0	0	0	0	0	0	0																									1	1	1	1	1	1	1
	1.1.8 Oil sands mine (integrated with upgrader)			NA		0	0	0	0	0	0	0	0	0	0	0	0	0																									0	0	0	0	0	0	0
	1.1.9 Oil sands mine (non-integrated with upgrader)			NA		0	0	0	0	0	0	0	0	0	0	0	0	0																									0	0	0	0	0	0	0
1.2 Field properties
	1.2.1 Field location (Country)			NA		Generic	UK	UK	UK	UK	UK	UK	UK	UK	UK	UK	UK	UK																									US Continental	US Continental	US Continental	US Continental	US Continental	US Continental	US Continental
	1.2.2 Field name			NA		Generic	Forties 1988	Forties 1989	Forties 1990	Forties 1991	Forties 1992	Forties 1993	Forties 1994	Forties 1995	Forties 1996	Forties 1997	Forties 1998	Forties 1999																									Midway-Sunset 2002	Midway-Sunset 2003	Midway-Sunset 2004	Midway-Sunset 2005	Midway-Sunset 2006	Midway-Sunset 2007	Midway-Sunset 2008
	1.2.3 Field age			yr.		35	14	15	16	17	18	19	20	21	22	23	24	25																									108	109	110	111	112	113	114
	1.2.4 Field depth			ft		7240	7000	7000	7000	7000	7000	7000	7000	7000	7000	7000	7000	7000																									2698	2698	2698	2698	2698	2698	2698
	1.2.5 Oil production volume			bbl/d		1500	290658	209978	191558	167952	154592	120277	124523	108674	107662	85660.6	83240.3	73300.5																									137302	130682	122728	116395	108547	104341	99698.5
	1.2.6 Number of producing wells			[-]		8	68	60	56	54	56	59	55	62	60	64	61	58																									11072	11051	10939	10903	11145	11209	11494
	1.2.7 Number of water injecting wells			[-]		5	19	19	21	20	19	19	21	19	15	11	9	12																									1	14	0	1	1	0	0
	1.2.8 Well diameter			in		2.775	4.5	4.5	4.5	4.5	4.5	4.5	4.5	4.5	4.5	4.5	4.5	4.5
	1.2.9 Productivity index			bbl/psi-d		3
	1.2.10 Reservoir pressure			psi		1556.6	2764.63	2969.21	2958.83	2976.21	2966.72	2932.47	2979.93	2934.04	2918.92	2832.31	2819.93	2820																									50	50	50	50	50	50	50
	1.2.11 Reservoir temperature			◦F		150																																					105	105	105	105	105	105	105
	1.2.12 Offshore?			[0-1]		0	1	1	1	1	1	1	1	1	1	1	1	1																									0	0	0	0	0	0	0
	1.2.13 New Wells Drilled (Producers or Injectors)			wells		1	0	1	0	0	9	7	9	10	0	7.6	7.6	7.6																									411	427	430	494	347	726	461
1.3 Fluid properties
	1.3.1 API gravity			deg. API		30	37	37	37	37	37	37	37	37	37	37	37	37																									19	19	19	19	19	19	19
	1.3.2 Gas composition
		N2		mol%		2
		CO2		mol%		6
		C1		mol%		84
		C2		mol%		4
		C3		mol%		2
		C4+		mol%		1
		H2S		mol%		1
1.4 Production practices
Notes: Enter "NA" where not applicable
	1.4.1 Gas-to-oil ratio (GOR)			scf/bbl oil		908	308.418	313.374	311.356	313.851	311.141	312.203	308.72	345.335	441.109	511.835	380.521	338.843																									33.879	36.9542	41.0832	45.5733	47.775	49.328	58.7277
	1.4.2 Water-to-oil ratio (WOR)			bbl water/bbl oil		4.30837	0.34453	0.527558	0.669922	0.864464	1.17659	1.69065	1.71721	2.37559	2.66159	3.13767	3.16096	3.21771																									4.11018	4.4245	4.58087	4.89608	5.34486	5.88348	6.1469
	1.4.3 Water injection ratio			bbl water/bbl oil		5.30837	1.25686	1.92496	1.87394	1.80303	2.1286	2.46526	2.43659	2.88334	2.82278	2.73112	2.65797	3.38881																									0.000128704	0.0133853	0	0.000251318	0.000137659	0	0
	1.4.4 Gas lifting injection ratio			scf/bbl liquid		1500	0	6.23531	6.25221	6.38689	5.94383	6.18004	5.91096	5.45199	5.07337	5.64277	5.77434	6.46915
	1.4.5 Gas flooding injection ratio			scf/bbl oil		1362
	1.4.6 Flood gas			NA		1
		1= Natural gas
		2= Nitrogen (N2)
		3= Carbon Dioxide (CO2)
		4= Air
		5= Oxygen (O2)
	1.4.7 Carbon dioxide flooding and sequestration parameters
		1.4.7.1 Percentage of newly acquired CO2 (total injected CO2 includes both new and recycled)		%		41
		1.4.7.2 Source of CO2		NA		1
			1= Natural subsurface reservoir
			2= Anthropogenic
		1.4.7.3 Percentage of sequestration credit assigned to the oilfield		%		0
	1.4.8 Steam-to-oil ratio (SOR)			bbl steam/bbl oil		3																																					3.32362	3.68524	3.8129	3.99779	4.29246	4.47255	4.79863
	1.4.9 Fraction of required electricity generated onsite			[-]		0	1	1	1	1	1	1	1	1	1	1	1	1																									0	0	0	0	0	0	0
	1.4.10 Fraction of remaining natural gas reinjected			[-]		0	0	0	0	0	0	0	0	0	0	0	0	0																									0	0	0	0	0	0	0
	1.4.11 Fraction of water produced that is reinjected			[-]		1	1	1	1	1	1	1	1	1	1	0.870428	0.840874	1																									3.13134e-05	0.00302526	0	5.13304e-05	2.57553e-05	0	0
	1.4.12 Fraction of steam generation via cogeneration			[-]		0																																					0.28	0.28	0.28	0.28	0.28	0.28	0.28
1.5 Processing practices
	1.5.1 Heater/treater			NA		0	0	0	0	0	0	0	0	0	0	0	0	0																									0	0	0	0	0	0	0
	1.5.2 Stabilizer column			NA		1	1	1	1	1	1	1	1	1	1	1	1	1																									1	1	1	1	1	1	1
	1.5.3 Upgrader type					0	0	0	0	0	0	0	0	0	0	0	0	0																									5	5	5	5	5	5	5
		0 = None
		1 = Delayed coking
		2 = Hydroconversion
		3 = Combined hydroconversion and fluid coking
	1.5.3 Associated Gas Processing Path			NA		5	5	5	5	5	5	5	5	5	5	5	5	5
		1= None
		2= Minimal: Dehydrator
		3= Acid Gas: Dehydrator + Amine Process
		4= Wet Gas: Dehydrator + Demethanizer
		5= Acid Wet Gas: Dehydrator + Amine Process + Demethanizer
		6= CO2-EOR Membrane: Dehydrator + Compressor + Membrane + Amine Process + Demethanizer
		7= CO2-EOR Ryan Holmes: Dehydrator + Ryan Holmes Process (Demethanizer Included)
		Notes: Choose paths 6 or 7 only if gas flooding is ON and CO2 is the flood gas
	1.5.4 Flaring-to-oil ratio			scf/bbl oil		181.528
	1.5.5 Venting-to-oil ratio			scf/bbl oil		0
	1.5.6 Volume fraction of diluent			[-]		0
1.6 Land use impacts
	1.6.1 Crude ecosystem carbon richness
		1.6.1.1 Low carbon richness (semi-arid grasslands)		NA		0																																					1	1	1	1	1	1	1
		1.6.1.2 Moderate carbon richness (mixed)		NA		1																																					0	0	0	0	0	0	0
		1.6.1.3 High carbon richness (forested)		NA		0																																					0	0	0	0	0	0	0
	1.6.2 Field development intensity
		1.6.2.1 Low intensity development and low oxidation		NA		0																																					0	0	0	0	0	0	0
		1.6.2.2 Moderate intensity development and moderate oxidation		NA		1																																					0	0	0	0	0	0	0
		1.6.2.3 High intensity development and high oxidation		NA		0																																					1	1	1	1	1	1	1
1.8 Crude oil transport
	1.8.1 Fraction of oil transported by each mode
		1.8.1.1 Ocean tanker		[-]		1	1	1	1	1	1	1	1	1	1	1	1	1																									1	1	1	1	1	1	1
		1.8.1.2 Barge		[-]		0	0	0	0	0	0	0	0	0	0	0	0	0																									0	0	0	0	0	0	0
		1.8.1.3 Pipeline		[-]		1	0	0	0	0	0	0	0	0	0	0	0	0																									1	1	1	1	1	1	1
		1.8.1.4 Rail		[-]		0	0	0	0	0	0	0	0	0	0	0	0	0																									0	0	0	0	0	0	0
		1.8.1.5 Truck				0	0	0	0	0	0	0	0	0	0	0	0	0																									0	0	0	0	0	0	0
	1.8.2 Transport distance (one way)
		1.8.2.1 Ocean tanker		Mile		5082	4942	4942	4942	4942	4942	4942	4942	4942	4942	4942	4942	4942																									0	0	0	0	0	0	0
		1.8.2.2 Barge		Mile		500	0	0	0	0	0	0	0	0	0	0	0	0																									0	0	0	0	0	0	0
		1.8.2.3 Pipeline		Mile		750	220	220	220	220	220	220	220	220	220	220	220	220																									120	120	120	120	120	120	120
		1.8.2.4 Rail		Mile		800	0	0	0	0	0	0	0	0	0	0	0	0																									0	0	0	0	0	0	0
		1.8.2.5 Truck				100	0	0	0	0	0	0	0	0	0	0	0	0																									0	0	0	0	0	0	0
	1.8.3 Ocean tanker size, if applicable			Ton		250000
1.9 Small sources emissions				gCO2eq/MJ		0.5
[truncated: 462 more columns]

## Sheet: Midway-Sunset Weights
Year	Proportion of Steam Generated Using Crude Oil-Fired OTSG	Proportion of Steam Generated Using Natural Gas (OTSG or HRSG)	Proportion of Steam Generated Using Natural Gas-Fired OTSG	Proportion of Steam Generated Using Natural Gas-Fired HRSG (Cogeneration)
1966	1	0	0	0
1967	1	0	0	0
1968	1	0	0	0
1969	1	0	0	0
1970	1	0	0	0
1971	1	0	0	0
1972	1	0	0	0
1973	1	0	0	0
1974	1	0	0	0
1975	1	0	0	0
1976	1	0	0	0
1977	1	0	0	0
1978	1	0	0	0
1979	1	0	0	0
1980	1	0	0	0
1981	1	0	0	0
1982	1	0	0	0
1983	0.911496	0.0885041	0.048289	0.0402151
1984	0.895623	0.104377	0.0625148	0.0418623
1985	0.895623	0.104377	0.0668139	0.0375632
1986	0.767677	0.232323	0.143941	0.0883822
1987	0.729197	0.270803	0.179141	0.0916623
1988	0.680616	0.319384	0.21504	0.104344
1989	0	1	0.690833	0.309167
1990	0	1	0.536188	0.463812
1991	0	1	0.556926	0.443074
1992	0	1	0.710731	0.289269
1993	0	1	0.698447	0.301553
1994	0	1	0.704429	0.295571
1995	0	1	0.733912	0.266088
1996	0	1	0.738479	0.261521
1997	0	1	0.755826	0.244174
1998	0	1	0.741559	0.258441
1999	0	1	0.736444	0.263556
2000	0	1	0.77619	0.22381
2001	0	1	0.767544	0.232456
2002	0	1	0.773293	0.226707
2003	0	1	0.778789	0.221211
2004	0	1	0.784048	0.215952
2005	0	1	0.789085	0.210915
2006	0	1	0.793914	0.206086
2007	0	1	0.804087	0.195913
2008	0	1	0.808413	0.191587
2009	0	1	0.81257	0.18743

## Sheet: Midway-Sunset Inputs
Data inputs
Number of fields		34
1 Inputs
Variables				Unit		Default	Field 1	Field 2	Field 3	Field 4	Field 5	Field 6	Field 7	Field 8	Field 9	Field 10	Field 11	Field 12	Field 13	Field 14	Field 15	Field 16	Field 17	Field 18	Field 19	Field 20	Field 21	Field 22	Field 23	Field 24	Field 25	Field 26	Field 27	Field 28	Field 29	Field 30	Field 31	Field 32	Field 33	Field 34	Field 35	Field 36	Field 37	Field 38	Field 39	Field 40	Field 41	Field 42	Field 43
1.1 Production methods
Notes: Enter "1" where applicable and "0" where not applicable
	1.1.1 Downhole pump			NA		1	1	1	1	1	1	1	1	1	1	1	1	1	1	1	1	1	1	1	1	1	1	1	1	1	1	1	1	1	1	1	1	1	1	1	1	1	1	1	1	1	1	1	1
	1.1.2 Water reinjection			NA		1	1	1	1	1	1	0	1	0	0	0	0	0	0	0	0	0	0	0	0	0	1	1	1	1	1	0	1	1	1	1	1	1	1	1	1	1	1	1	0	1	1	0	0
	1.1.3 Natural gas reinjection			NA		1	1	1	1	1	1	1	1	1	1	1	1	1	1	1	1	1	1	1	1	1	1	1	1	1	1	1	1	1	1	1	1	1	0	0	1	1	1	1	1	1	1	1	1
	1.1.4 Water flooding			NA		0	0	0	0	0	0	0	0	0	0	0	0	0	0	0	0	0	0	0	0	0	0	0	0	0	0	0	0	0	0	0	0	0	0	0	0	0	0	0	0	0	0	0	0
	1.1.5 Gas lifting			NA		0	0	0	0	0	0	0	0	0	0	0	0	0	0	0	0	0	0	0	0	0	0	0	0	0	0	0	0	0	0	0	0	0	0	0	0	0	0	0	0	0	0	0	0
	1.1.6 Gas flooding			NA		0	0	0	0	0	0	0	0	0	0	0	0	0	0	0	0	0	0	0	0	0	0	0	0	0	0	0	0	0	0	0	0	0	0	0	0	0	0	0	0	0	0	0	0
	1.1.7 Steam flooding			NA		0	1	1	1	1	1	1	1	1	1	1	1	1	1	1	1	1	1	1	1	1	1	1	1	1	1	1	1	1	1	1	1	1	1	1	1	1	1	1	1	1	1	1	1
	1.1.8 Oil sands mine (integrated with upgrader)			NA		0	0	0	0	0	0	0	0	0	0	0	0	0	0	0	0	0	0	0	0	0	0	0	0	0	0	0	0	0	0	0	0	0	0	0	0	0	0	0	0	0	0	0	0
	1.1.9 Oil sands mine (non-integrated with upgrader)			NA		0	0	0	0	0	0	0	0	0	0	0	0	0	0	0	0	0	0	0	0	0	0	0	0	0	0	0	0	0	0	0	0	0	0	0	0	0	0	0	0	0	0	0	0
1.2 Field properties
	1.2.1 Field location (Country)			NA		Generic	US Continental	US Continental	US Continental	US Continental	US Continental	US Continental	US Continental	US Continental	US Continental	US Continental	US Continental	US Continental	US Continental	US Continental	US Continental	US Continental	US Continental	US Continental	US Continental	US Continental	US Continental	US Continental	US Continental	US Continental	US Continental	US Continental	US Continental	US Continental	US Continental	US Continental	US Continental	US Continental	US Continental	US Continental	US Continental	US Continental	US Continental	US Continental	US Continental	US Continental	US Continental	US Continental	US Continental
	1.2.2 Field name			NA		Generic	Midway-Sunset 1966	Midway-Sunset 1967	Midway-Sunset 1968	Midway-Sunset 1969	Midway-Sunset 1970	Midway-Sunset 1971	Midway-Sunset 1972	Midway-Sunset 1973	Midway-Sunset 1974	Midway-Sunset 1975	Midway-Sunset 1976	Midway-Sunset 1977	Midway-Sunset 1978	Midway-Sunset 1979	Midway-Sunset 1980	Midway-Sunset 1981	Midway-Sunset 1982	Midway-Sunset 1983	Midway-Sunset 1984	Midway-Sunset 1985	Midway-Sunset 1986	Midway-Sunset 1987	Midway-Sunset 1988	Midway-Sunset 1989	Midway-Sunset 1990	Midway-Sunset 1991	Midway-Sunset 1992	Midway-Sunset 1993	Midway-Sunset 1994	Midway-Sunset 1995	Midway-Sunset 1996	Midway-Sunset 1997	Midway-Sunset 1998	Midway-Sunset 1999	Midway-Sunset 2000	Midway-Sunset 2001	Midway-Sunset 2002	Midway-Sunset 2003	Midway-Sunset 2004	Midway-Sunset 2005	Midway-Sunset 2006	Midway-Sunset 2007	Midway-Sunset 2008
	1.2.3 Field age			yr.		35	72	73	74	75	76	77	78	79	80	81	82	83	84	85	86	87	88	89	90	91	92	93	94	95	96	97	98	99	100	101	102	103	104	105	106	107	108	109	110	111	112	113	114
	1.2.4 Field depth			ft		7240	2698	2698	2698	2698	2698	2698	2698	2698	2698	2698	2698	2698	2698	2698	2698	2698	2698	2698	2698	2698	2698	2698	2698	2698	2698	2698	2698	2698	2698	2698	2698	2698	2698	2698	2698	2698	2698	2698	2698	2698	2698	2698	2698
	1.2.5 Oil production volume			bbl/d		1500	71214.8	80372.1	90452.1	90251.2	89698.1	91903.2	94738.1	94931	96069.6	102098	104725	108364	107557	109991	111730	120035	124799	130113	139257	150817	155409	158172	158761	155140	161779	168054	167620	166201	163876	162999	166544	165101	164116	159066	158759	142098	137302	130682	122728	116395	108547	104341	99698.5
	1.2.6 Number of producing wells			[-]		8	4433	4651	4965	5072	5217	5384	5549	5694	5902	6284	6619	6920	7100	7214	7409	8593	8893	9120	9640	10143	10314	9875	9938	10109	10598	10820	10484	10435	10330	10387	10623	10954	11385	11199	11342	11202	11072	11051	10939	10903	11145	11209	11494
	1.2.7 Number of water injecting wells			[-]		5	10	13	13	9	9	0	2	0	0	0	0	0	0	0	0	0	0	0	0	0	40	38	34	31	30	0	30	31	34	38	40	5	4	4	21	21	1	14	0	1	1	0	0
	1.2.8 Well diameter			in		2.775
	1.2.9 Productivity index			bbl/psi-d		3
	1.2.10 Reservoir pressure			psi		1556.6	50	50	50	50	50	50	50	50	50	50	50	50	50	50	50	50	50	50	50	50	50	50	50	50	50	50	50	50	50	50	50	50	50	50	50	50	50	50	50	50	50	50	50
	1.2.11 Reservoir temperature			◦F		150
	1.2.12 Offshore?			[0-1]		0	0	0	0	0	0	0	0	0	0	0	0	0	0	0	0	0	0	0	0	0	0	0	0	0	0	0	0	0	0	0	0	0	0	0	0	0	0	0	0	0	0	0	0
	1.2.13 New Wells Drilled (Producers or Injectors)			wells		1	296	468	459	378	335	341	348	316	389	477	422	469	287	316	614	637	416	462	808	793	497	520	460	663	575	548	316	428	263	582	565	845	975	652	642	445	411	427	430	494	347	726	461
1.3 Fluid properties
	1.3.1 API gravity			deg. API		30	19	19	19	19	19	19	19	19	19	19	19	19	19	19	19	19	19	19	19	19	19	19	19	19	19	19	19	19	19	19	19	19	19	19	19	19	19	19	19	19	19	19	19
	1.3.2 Gas composition
		N2		mol%		2
		CO2		mol%		6
		C1		mol%		84
		C2		mol%		4
		C3		mol%		2
		C4+		mol%		1
		H2S		mol%		1
1.4 Production practices
Notes: Enter "NA" where not applicable
	1.4.1 Gas-to-oil ratio (GOR)			scf/bbl oil		908	531.542	442.004	397.959	328.679	242.826	206.101	168.038	124.368	96.4527	94.4464	99.7007	96.403	84.6373	83.352	70.5033	63.8187	59.6686	55.5096	55.8304	52.1599	42.9613	41.023	40.4559	37.3791	41.2199	45.9434	35.1955	33.2356	32.1257	33.3589	29.9252	27.8777	18.5481	20.6044	27.0838	33.3482	33.879	36.9542	41.0832	45.5733	47.775	49.328	58.7277
	1.4.2 Water-to-oil ratio (WOR)			bbl water/bbl oil		4.30837	2.35152	2.1497	2.008	2.0119	2.06254	2.02082	1.93207	1.97174	2.10793	2.11919	2.24381	2.3005	2.48427	2.49093	2.50784	2.56992	2.66784	2.57828	2.70545	2.77673	2.63294	2.64599	2.726	2.91026	2.99034	3.08199	2.9743	3.14685	3.15666	3.1696	3.34148	3.47152	3.21077	3.50496	3.82359	3.95123	4.11018	4.4245	4.58087	4.89608	5.34486	5.88348	6.1469
	1.4.3 Water injection ratio			bbl water/bbl oil		5.30837	0.0553522	0.106214	0.0620054	0.0444309	0.0352535	0	0.00713525	0	0	0	0	0	0	0	0	0	0	0	0	0	0.0574005	0.0882743	0.112802	0.104753	0.0186808	0	0.00727807	0.0141906	0.0078783	0.00747468	0.00742143	0.00979649	0.00345223	0.00758606	0.0148359	0.0123891	0.000128704	0.0133853	0	0.000251318	0.000137659	0	0
	1.4.4 Gas lifting injection ratio			scf/bbl liquid		1500
	1.4.5 Gas flooding injection ratio			scf/bbl oil		1362
	1.4.6 Flood gas			NA		1
		1= Natural gas
		2= Nitrogen (N2)
		3= Carbon Dioxide (CO2)
		4= Air
		5= Oxygen (O2)
	1.4.7 Carbon dioxide flooding and sequestration parameters
		1.4.7.1 Percentage of newly acquired CO2 (total injected CO2 includes both new and recycled)		%		41
		1.4.7.2 Source of CO2		NA		1
			1= Natural subsurface reservoir
			2= Anthropogenic
		1.4.7.3 Percentage of sequestration credit assigned to the oilfield		%		0
	1.4.8 Steam-to-oil ratio (SOR)			bbl steam/bbl oil		3	0.700829	0.691095	0.787949	0.877956	0.911698	0.970102	1.02895	1.17312	1.24478	1.27968	1.28737	1.34343	1.3995	1.27248	1.52449	1.81359	1.78104	1.92681	2.03962	2.09883	1.92679	2.12774	2.19627	2.37501	2.55251	2.59759	2.4573	2.36331	2.43173	2.69049	2.871	3.00953	2.86824	2.82944	3.44436	2.73754	3.32362	3.68524	3.8129	3.99779	4.29246	4.47255	4.79863
	1.4.9 Fraction of required electricity generated onsite			[-]		0	0	0	0	0	0	0	0	0	0	0	0	0	0	0	0	0	0	0	0	0	0	0	0	0	0	0	0	0	0	0	0	0	0	0	0	0	0	0	0	0	0	0	0
	1.4.10 Fraction of remaining natural gas reinjected			[-]		0	0.71	0.66	0.63	0.41	0.36	0.26	0	0	0	0	0	0	0	0	0	0	0	0	0	0	0	0	0	0	0	0	0	0	0	0	0	0	0	0	0	0	0	0	0	0	0	0	0
	1.4.11 Fraction of water produced that is reinjected			[-]		1	0.0235389	0.0494086	0.0308792	0.0220841	0.0170923	0	0.00369305	0	0	0	0	0	0	0	0	0	0	0	0	0	0.0218009	0.0333615	0.0413799	0.0359944	0.00624705	0	0.00244699	0.00450946	0.00249577	0.00235824	0.002221	0.00282196	0.0010752	0.00216438	0.00388009	0.0031355	3.13134e-05	0.00302526	0	5.13304e-05	2.57553e-05	0	0
	1.4.12 Fraction of steam generation via cogeneration			[-]		0	0	0	0	0	0	0	0	0	0	0	0	0	0	0	0	0	0	0	0	0	0	0	0	0	0	0	0	0	0	0	0	0	0	0	0	0	0	0	0	0	0	0	0
1.5 Processing practices
	1.5.1 Heater/treater			NA		0	0	0	0	0	0	0	0	0	0	0	0	0	0	0	0	0	0	0	0	0	0	0	0	0	0	0	0	0	0	0	0	0	0	0	0	0	0	0	0	0	0	0	0
	1.5.2 Stabilizer column			NA		1	1	1	1	1	1	1	1	1	1	1	1	1	1	1	1	1	1	1	1	1	1	1	1	1	1	1	1	1	1	1	1	1	1	1	1	1	1	1	1	1	1	1	1
	1.5.3 Upgrader type					0	0	0	0	0	0	0	0	0	0	0	0	0	0	0	0	0	0	0	0	0	0	0	0	0	0	0	0	0	0	0	0	0	0	0	0	0	0	0	0	0	0	0	0
		0 = None
		1 = Delayed coking
		2 = Hydroconversion
		3 = Combined hydroconversion and fluid coking
	1.5.3 Associated Gas Processing Path			NA		5	5	5	5	5	5	5	5	5	5	5	5	5	5	5	5	5	5	5	5	5	5	5	5	5	5	5	5	5	5	5	5	5	5	5	5	5	5	5	5	5	5	5	5
		1= None
		2= Minimal: Dehydrator
		3= Acid Gas: Dehydrator + Amine Process
		4= Wet Gas: Dehydrator + Demethanizer
		5= Acid Wet Gas: Dehydrator + Amine Process + Demethanizer
		6= CO2-EOR Membrane: Dehydrator + Compressor + Membrane + Amine Process + Demethanizer
		7= CO2-EOR Ryan Holmes: Dehydrator + Ryan Holmes Process (Demethanizer Included)
		Notes: Choose paths 6 or 7 only if gas flooding is ON and CO2 is the flood gas
	1.5.4 Flaring-to-oil ratio			scf/bbl oil		181.528
	1.5.5 Venting-to-oil ratio			scf/bbl oil		0
	1.5.6 Volume fraction of diluent			[-]		0
1.6 Land use impacts
	1.6.1 Crude ecosystem carbon richness
		1.6.1.1 Low carbon richness (semi-arid grasslands)		NA		0
		1.6.1.2 Moderate carbon richness (mixed)		NA		1
		1.6.1.3 High carbon richness (forested)		NA		0
	1.6.2 Field development intensity
		1.6.2.1 Low intensity development and low oxidation		NA		0
		1.6.2.2 Moderate intensity development and moderate oxidation		NA		1
		1.6.2.3 High intensity development and high oxidation		NA		0
1.8 Crude oil transport
	1.8.1 Fraction of oil transported by each mode
		1.8.1.1 Ocean tanker		[-]		1	1	1	1	1	1	1	1	1	1	1	1	1	1	1	1	1	1	1	1	1	1	1	1	1	1	1	1	1	1	1	1	1	1	1	1	1	1	1	1	1	1	1	1
		1.8.1.2 Barge		[-]		0	0	0	0	0	0	0	0	0	0	0	0	0	0	0	0	0	0	0	0	0	0	0	0	0	0	0	0	0	0	0	0	0	0	0	0	0	0	0	0	0	0	0	0
		1.8.1.3 Pipeline		[-]		1	1	1	1	1	1	1	1	1	1	1	1	1	1	1	1	1	1	1	1	1	1	1	1	1	1	1	1	1	1	1	1	1	1	1	1	1	1	1	1	1	1	1	1
		1.8.1.4 Rail		[-]		0	0	0	0	0	0	0	0	0	0	0	0	0	0	0	0	0	0	0	0	0	0	0	0	0	0	0	0	0	0	0	0	0	0	0	0	0	0	0	0	0	0	0	0
		1.8.1.5 Truck				0	0	0	0	0	0	0	0	0	0	0	0	0	0	0	0	0	0	0	0	0	0	0	0	0	0	0	0	0	0	0	0	0	0	0	0	0	0	0	0	0	0	0	0
	1.8.2 Transport distance (one way)
		1.8.2.1 Ocean tanker		Mile		5082	5154	5154	5154	5154	5154	5154	5154	5154	5154	5154	5154	5154	5154	5154	5154	5154	5154	5154	5154	5154	5154	5154	5154	5154	5154	5154	5154	5154	5154	5154	5154	5154	5154	5154	5154	5154	5154	5154	5154	5154	5154	5154	5154
		1.8.2.2 Barge		Mile		500	0	0	0	0	0	0	0	0	0	0	0	0	0	0	0	0	0	0	0	0	0	0	0	0	0	0	0	0	0	0	0	0	0	0	0	0	0	0	0	0	0	0	0
		1.8.2.3 Pipeline		Mile		750	120	120	120	120	120	120	120	120	120	120	120	120	120	120	120	120	120	120	120	120	120	120	120	120	120	120	120	120	120	120	120	120	120	120	120	120	120	120	120	120	120	120	120
		1.8.2.4 Rail		Mile		800	0	0	0	0	0	0	0	0	0	0	0	0	0	0	0	0	0	0	0	0	0	0	0	0	0	0	0	0	0	0	0	0	0	0	0	0	0	0	0	0	0	0	0
		1.8.2.5 Truck				100	0	0	0	0	0	0	0	0	0	0	0	0	0	0	0	0	0	0	0	0	0	0	0	0	0	0	0	0	0	0	0	0	0	0	0	0	0	0	0	0	0	0	0
	1.8.3 Ocean tanker size, if applicable			Ton		250000
1.9 Small sources emissions				gCO2eq/MJ		0.5
[truncated: 462 more columns]

## Sheet: Prudhoe Bay Weights
Year	Free Flow Share	Gas Lift Share
1978	1	0
1979	0.989848	0.0101523
1980	0.991837	0.00816327
1981	0.992278	0.00772201
1982	0.988131	0.0118694
1983	0.992268	0.00773196
1984	0.939203	0.0607966
1985	0.921451	0.0785489
1986	0.903699	0.0963012
1987	0.885947	0.114053
1988	0.868194	0.131806
1989	0.850442	0.149558
1990	0.83269	0.16731
1991	0.672414	0.327586
1992	0.647754	0.352246
1993	0.676779	0.323221
1994	0.569966	0.430034
1995	0.560947	0.439053
1996	0.567095	0.432905
1997	0.56582	0.43418
1998	0.58303	0.41697
1999	0.565476	0.434524
2000	0.582734	0.417266
2001	0.592186	0.407814
2002	0.57732	0.42268
2003	0.556772	0.443228
2004	0.559249	0.440751

[truncated: 4 more sheets: Prudhoe Bay Free Flow Inputs, Prudhoe Bay Gas Lift Inputs, Wilmington Weights, Wilmington Inputs]
